# Supplementary material for: Evaluation of Agronomic Traits, Total Phenolic Content, and Antioxidant Properties of Sesame Seeds of Different Colors and Origin
Source: Foods. 2024 Sep 16;13(18):2932. doi: 10.3390/foods13182932 (PMC11431559; doi:10.3390/foods13182932)
Supplement: Supplementary file 1 [file foods-13-02932-s001.zip]

Archive with 1 entries (1 files):
- foods-3191609-supplementary.pdf
